# Supplementary material for: A Novel Long Noncoding RNA lincRNA00892 Activates CD4+ T Cells in Systemic Lupus Erythematosus by Regulating CD40L
Source: Front Pharmacol. 2021 Oct 11;12:733902. doi: 10.3389/fphar.2021.733902 (PMC8543062; doi:10.3389/fphar.2021.733902)
Supplement: Supplementary file 3 [file Table1.csv]

Protein Group	Protein ID	Accession	-10lgP	Coverage (%)	Coverage (%) Sample 15	Area Sample 15	#Peptides	#Unique	#Spec Sample 15	PTM	Avg. Mass	Description
15	12	P48668|K2C6C_HUMAN	210.39	29	29		24	0	77	Carbamidomethylation; Acetylation (Protein N-term); Deamidation (NQ); Pyro-glu from Q	60025	Keratin type II cytoskeletal 6C OS=Homo sapiens OX=9606 GN=KRT6C PE=1 SV=3
8	24	P08779|K1C16_HUMAN	199.49	41	41	7.75E+05	23	7	99	Carbamidomethylation; Deamidation (NQ); Oxidation (M); Pyro-glu from Q	51268	Keratin type I cytoskeletal 16 OS=Homo sapiens OX=9606 GN=KRT16 PE=1 SV=4
36	27	P02768|ALBU_HUMAN	186.11	27	27	3.61E+06	17	13	29	Carbamidomethylation; Deamidation (NQ)	69367	Serum albumin OS=Homo sapiens OX=9606 GN=ALB PE=1 SV=2
39	35	Q12906|ILF3_HUMAN	154.54	14	14	8.27E+05	11	11	23	Deamidation (NQ); Oxidation (M)	95339	Interleukin enhancer-binding factor 3 OS=Homo sapiens OX=9606 GN=ILF3 PE=1 SV=3
112	64	Q08211|DHX9_HUMAN	57.48	1	1	6.33E+04	2	2	2		140958	ATP-dependent RNA helicase A OS=Homo sapiens OX=9606 GN=DHX9 PE=1 SV=4
37	93	O95678|K2C75_HUMAN	143.3	11	11		10	0	28	Carbamidomethylation; Deamidation (NQ)	59560	Keratin type II cytoskeletal 75 OS=Homo sapiens OX=9606 GN=KRT75 PE=1 SV=2
32	119	P12035|K2C3_HUMAN	152.77	9	9		11	0	30	Deamidation (NQ); Oxidation (M)	64417	Keratin type II cytoskeletal 3 OS=Homo sapiens OX=9606 GN=KRT3 PE=1 SV=3
30	137	Q01546|K22O_HUMAN	154.11	8	8		11	0	41	Carbamidomethylation; Deamidation (NQ); Oxidation (M)	65841	Keratin type II cytoskeletal 2 oral OS=Homo sapiens OX=9606 GN=KRT76 PE=1 SV=2
98	138	Q5SSJ5|HP1B3_HUMAN	56.58	10	10	3.33E+05	7	7	8		61207	Heterochromatin protein 1-binding protein 3 OS=Homo sapiens OX=9606 GN=HP1BP3 PE=1 SV=1
151	153	tr|A0A1W2PQL0|A0A1W2PQL0_HUMAN	38.98	2	2	0.00E+00	1	1	1	Deamidation (NQ)	58821	Heterogeneous nuclear ribonucleoprotein U (Fragment) OS=Homo sapiens OX=9606 GN=HNRNPU PE=1 SV=1
151	154	tr|A0A1W2PP34|A0A1W2PP34_HUMAN	38.98	2	2	0.00E+00	1	1	1	Deamidation (NQ)	61052	Heterogeneous nuclear ribonucleoprotein U OS=Homo sapiens OX=9606 GN=HNRNPU PE=1 SV=1
151	155	tr|A0A1W2PPL4|A0A1W2PPL4_HUMAN	38.98	2	2	0.00E+00	1	1	1	Deamidation (NQ)	61564	Heterogeneous nuclear ribonucleoprotein U OS=Homo sapiens OX=9606 GN=HNRNPU PE=1 SV=1
151	156	tr|A0A1W2PPH7|A0A1W2PPH7_HUMAN	38.98	2	2	0.00E+00	1	1	1	Deamidation (NQ)	61750	Heterogeneous nuclear ribonucleoprotein U OS=Homo sapiens OX=9606 GN=HNRNPU PE=1 SV=1
151	157	tr|Q5RI18|Q5RI18_HUMAN	38.98	2	2	0.00E+00	1	1	1	Deamidation (NQ)	67825	Heterogeneous nuclear ribonucleoprotein U OS=Homo sapiens OX=9606 GN=HNRNPU PE=1 SV=9
151	158	tr|A0A1W2PP35|A0A1W2PP35_HUMAN	38.98	1	1	0.00E+00	1	1	1	Deamidation (NQ)	80649	Heterogeneous nuclear ribonucleoprotein U (Fragment) OS=Homo sapiens OX=9606 GN=HNRNPU PE=1 SV=1
151	159	tr|A0A1X7SBS1|A0A1X7SBS1_HUMAN	38.98	1	1	0.00E+00	1	1	1	Deamidation (NQ)	81795	Heterogeneous nuclear ribonucleoprotein U OS=Homo sapiens OX=9606 GN=HNRNPU PE=1 SV=1
151	160	tr|A0A1W2PPS1|A0A1W2PPS1_HUMAN	38.98	1	1	0.00E+00	1	1	1	Deamidation (NQ)	88318	Heterogeneous nuclear ribonucleoprotein U OS=Homo sapiens OX=9606 GN=HNRNPU PE=1 SV=1
151	162	Q00839|HNRPU_HUMAN	38.98	1	1	0.00E+00	1	1	1	Deamidation (NQ)	90585	Heterogeneous nuclear ribonucleoprotein U OS=Homo sapiens OX=9606 GN=HNRNPU PE=1 SV=6
80	164	Q9BZE4|NOG1_HUMAN	63.94	3	3	1.26E+05	2	2	4		73965	Nucleolar GTP-binding protein 1 OS=Homo sapiens OX=9606 GN=GTPBP4 PE=1 SV=3
127	171	O00567|NOP56_HUMAN	39.75	3	3	0.00E+00	2	2	2	Carbamidomethylation	66050	Nucleolar protein 56 OS=Homo sapiens OX=9606 GN=NOP56 PE=1 SV=4
151	180	tr|A0A1W2PQ74|A0A1W2PQ74_HUMAN	38.98	3	3	0.00E+00	1	1	1	Deamidation (NQ)	41853	Heterogeneous nuclear ribonucleoprotein U OS=Homo sapiens OX=9606 GN=HNRNPU PE=1 SV=1
27	194	P08727|K1C19_HUMAN	124.93	19	19	1.34E+04	9	2	38	Deamidation (NQ); Oxidation (M)	44106	Keratin type I cytoskeletal 19 OS=Homo sapiens OX=9606 GN=KRT19 PE=1 SV=4
67	205	P16401|H15_HUMAN	111.91	22	22	4.11E+05	4	4	7	Acetylation (Protein N-term); Deamidation (NQ)	22580	Histone H1.5 OS=Homo sapiens OX=9606 GN=HIST1H1B PE=1 SV=3
144	216	P62805|H4_HUMAN	45.8	10	10	0.00E+00	1	1	1		11367	Histone H4 OS=Homo sapiens OX=9606 GN=HIST1H4A PE=1 SV=2
35	223	Q562R1|ACTBL_HUMAN	133.34	19	19	2.99E+04	8	2	31	Carbamidomethylation; Acetylation (Protein N-term); Deamidation (NQ); Oxidation (M)	42003	Beta-actin-like protein 2 OS=Homo sapiens OX=9606 GN=ACTBL2 PE=1 SV=2
127	234	tr|Q5JXT2|Q5JXT2_HUMAN	39.75	6	6	0.00E+00	2	2	2	Carbamidomethylation	31253	Nucleolar protein 56 (Fragment) OS=Homo sapiens OX=9606 GN=NOP56 PE=1 SV=1
49	367	Q7RTS7|K2C74_HUMAN	112.1	8	8		6	0	17	Carbamidomethylation; Deamidation (NQ)	57865	Keratin type II cytoskeletal 74 OS=Homo sapiens OX=9606 GN=KRT74 PE=1 SV=2
142	375	tr|F8W6P5|F8W6P5_HUMAN	47.16	14	14	0.00E+00	1	1	1		9670	Hemoglobin subunit beta (Fragment) OS=Homo sapiens OX=9606 GN=HBB PE=1 SV=1
142	376	tr|A0A2R8Y7R2|A0A2R8Y7R2_HUMAN	47.16	12	12	0.00E+00	1	1	1		12176	Hemoglobin subunit beta OS=Homo sapiens OX=9606 GN=HBB PE=1 SV=1
142	377	P68871|HBB_HUMAN	47.16	9	9	0.00E+00	1	1	1		15998	Hemoglobin subunit beta OS=Homo sapiens OX=9606 GN=HBB PE=1 SV=2
47	416	P19013|K2C4_HUMAN	91.08	7	7		4	0	14	Deamidation (NQ)	57285	Keratin type II cytoskeletal 4 OS=Homo sapiens OX=9606 GN=KRT4 PE=1 SV=4
49	417	Q86Y46|K2C73_HUMAN	112.1	7	7		6	0	17	Carbamidomethylation; Deamidation (NQ)	58923	Keratin type II cytoskeletal 73 OS=Homo sapiens OX=9606 GN=KRT73 PE=1 SV=1
49	419	tr|F8W1S1|F8W1S1_HUMAN	112.1	7	7		6	0	17	Carbamidomethylation; Deamidation (NQ)	59407	Keratin type II cytoskeletal 74 OS=Homo sapiens OX=9606 GN=KRT74 PE=1 SV=1
34	454	tr|E9PCY7|E9PCY7_HUMAN	112.48	10	10	5.67E+05	4	1	24	Deamidation (NQ)	47087	Heterogeneous nuclear ribonucleoprotein H OS=Homo sapiens OX=9606 GN=HNRNPH1 PE=1 SV=1
83	461	tr|K7EMS3|K7EMS3_HUMAN	80.47	12	12	7.47E+04	3	1	7	Deamidation (NQ); Oxidation (M)	20187	Keratin type I cytoskeletal 19 (Fragment) OS=Homo sapiens OX=9606 GN=KRT19 PE=1 SV=1
147	499	P35637|FUS_HUMAN	43.14	3	3	9.51E+04	1	1	1		53426	RNA-binding protein FUS OS=Homo sapiens OX=9606 GN=FUS PE=1 SV=1
147	500	tr|H3BPE7|H3BPE7_HUMAN	43.14	3	3	9.51E+04	1	1	1		53497	RNA-binding protein FUS OS=Homo sapiens OX=9606 GN=FUS PE=1 SV=1
147	501	Q92804|RBP56_HUMAN	43.14	2	2	9.51E+04	1	1	1		61830	TATA-binding protein-associated factor 2N OS=Homo sapiens OX=9606 GN=TAF15 PE=1 SV=1
100	562	Q5T750|XP32_HUMAN	53.11	12	12	2.16E+05	3	3	4	Carbamidomethylation	26238	Skin-specific protein 32 OS=Homo sapiens OX=9606 GN=XP32 PE=1 SV=1
65	564	P05109|S10A8_HUMAN	68.94	28	28	3.45E+05	3	3	7	Carbamidomethylation; Oxidation (M)	10835	Protein S100-A8 OS=Homo sapiens OX=9606 GN=S100A8 PE=1 SV=1
66	583	tr|J3QS39|J3QS39_HUMAN	65.13	19	19	2.34E+05	2	2	8		10469	Polyubiquitin-B (Fragment) OS=Homo sapiens OX=9606 GN=UBB PE=1 SV=1
66	585	tr|J3QTR3|J3QTR3_HUMAN	65.13	17	17	2.34E+05	2	2	8		12237	Ubiquitin-40S ribosomal protein S27a (Fragment) OS=Homo sapiens OX=9606 GN=RPS27A PE=1 SV=1
66	586	tr|F5H6Q2|F5H6Q2_HUMAN	65.13	15	15	2.34E+05	2	2	8		13732	Polyubiquitin-C (Fragment) OS=Homo sapiens OX=9606 GN=UBC PE=1 SV=8
66	587	tr|F5GYU3|F5GYU3_HUMAN	65.13	13	13	2.34E+05	2	2	8		15032	Polyubiquitin-C (Fragment) OS=Homo sapiens OX=9606 GN=UBC PE=1 SV=1
66	589	tr|F5H2Z3|F5H2Z3_HUMAN	65.13	13	13	2.34E+05	2	2	8		15310	Polyubiquitin-C (Fragment) OS=Homo sapiens OX=9606 GN=UBC PE=1 SV=1
66	591	tr|F5H265|F5H265_HUMAN	65.13	12	12	2.34E+05	2	2	8		16841	Polyubiquitin-C (Fragment) OS=Homo sapiens OX=9606 GN=UBC PE=1 SV=1
66	592	tr|F5H388|F5H388_HUMAN	65.13	12	12	2.34E+05	2	2	8		17484	Polyubiquitin-C (Fragment) OS=Homo sapiens OX=9606 GN=UBC PE=1 SV=1
66	593	tr|A0A2R8Y422|A0A2R8Y422_HUMAN	65.13	12	12	2.34E+05	2	2	8		17967	Uncharacterized protein OS=Homo sapiens OX=9606 PE=4 SV=1
66	594	tr|F5H747|F5H747_HUMAN	65.13	11	11	2.34E+05	2	2	8		18073	Polyubiquitin-C (Fragment) OS=Homo sapiens OX=9606 GN=UBC PE=1 SV=8
66	595	tr|F5GXK7|F5GXK7_HUMAN	65.13	11	11	2.34E+05	2	2	8		19016	Polyubiquitin-C (Fragment) OS=Homo sapiens OX=9606 GN=UBC PE=1 SV=2
66	596	tr|J3QKN0|J3QKN0_HUMAN	65.13	9	9	2.34E+05	2	2	8		23163	Polyubiquitin-B (Fragment) OS=Homo sapiens OX=9606 GN=UBB PE=1 SV=1
66	597	tr|Q96C32|Q96C32_HUMAN	65.13	6	6	2.34E+05	2	2	8		34304	Polyubiquitin-C OS=Homo sapiens OX=9606 GN=UBC PE=1 SV=1
136	636	Q01469|FABP5_HUMAN	32.78	7	7	1.06E+05	1	1	2	Acetylation (Protein N-term)	15164	Fatty acid-binding protein 5 OS=Homo sapiens OX=9606 GN=FABP5 PE=1 SV=3
123	1136	P42345|MTOR_HUMAN	30.48	0	0	2.85E+05	1	1	1	Deamidation (NQ)	288890	Serine/threonine-protein kinase mTOR OS=Homo sapiens OX=9606 GN=MTOR PE=1 SV=1
132	1877	Q8TD26|CHD6_HUMAN	40.94	1	1	0.00E+00	1	1	1		305412	Chromodomain-helicase-DNA-binding protein 6 OS=Homo sapiens OX=9606 GN=CHD6 PE=1 SV=4
66	5832	P62979|RS27A_HUMAN	65.13	12	12	2.34E+05	2	2	8		17965	Ubiquitin-40S ribosomal protein S27a OS=Homo sapiens OX=9606 GN=RPS27A PE=1 SV=2
74	5854	P39023|RL3_HUMAN	88.73	9	9	2.23E+05	4	4	7		46109	60S ribosomal protein L3 OS=Homo sapiens OX=9606 GN=RPL3 PE=1 SV=2
129	5910	P06702|S10A9_HUMAN	50.11	11	11	0.00E+00	1	1	1		13242	Protein S100-A9 OS=Homo sapiens OX=9606 GN=S100A9 PE=1 SV=1
89	5934	Q92522|H1X_HUMAN	111.96	17	17	1.06E+05	3	3	4		22487	Histone H1x OS=Homo sapiens OX=9606 GN=H1FX PE=1 SV=1
66	5979	P62987|RL40_HUMAN	65.13	14	14	2.34E+05	2	2	8		14728	Ubiquitin-60S ribosomal protein L40 OS=Homo sapiens OX=9606 GN=UBA52 PE=1 SV=2
52	5981	tr|Q5T6W2|Q5T6W2_HUMAN	119.83	17	17	2.08E+05	7	7	12	Carbamidomethylation; Oxidation (M)	41807	Heterogeneous nuclear ribonucleoprotein K (Fragment) OS=Homo sapiens OX=9606 GN=HNRNPK PE=1 SV=1
52	5982	P61978|HNRPK_HUMAN	119.83	14	14	2.08E+05	7	7	12	Carbamidomethylation; Oxidation (M)	50976	Heterogeneous nuclear ribonucleoprotein K OS=Homo sapiens OX=9606 GN=HNRNPK PE=1 SV=1
66	5984	tr|B4DV12|B4DV12_HUMAN	65.13	12	12	2.34E+05	2	2	8		17215	Polyubiquitin-B OS=Homo sapiens OX=9606 GN=UBB PE=1 SV=1
66	5985	tr|Q5PY61|Q5PY61_HUMAN	65.13	8	8	2.34E+05	2	2	8		25758	Polyubiquitin-C OS=Homo sapiens OX=9606 GN=UBC PE=1 SV=1
66	5986	P0CG48|UBC_HUMAN	65.13	3	3	2.34E+05	2	2	8		77039	Polyubiquitin-C OS=Homo sapiens OX=9606 GN=UBC PE=1 SV=3
69	6092	Q96P63|SPB12_HUMAN	94.62	14	14	1.14E+05	7	7	10	Acetylation (Protein N-term); Oxidation (M)	46276	Serpin B12 OS=Homo sapiens OX=9606 GN=SERPINB12 PE=1 SV=1
55	6113	Q8N1N4|K2C78_HUMAN	106.83	13	13	1.83E+05	8	5	14	Carbamidomethylation; Deamidation (NQ)	56866	Keratin type II cytoskeletal 78 OS=Homo sapiens OX=9606 GN=KRT78 PE=1 SV=2
66	6115	tr|M0R2S1|M0R2S1_HUMAN	65.13	13	13	2.34E+05	2	2	8		15476	Ubiquitin-60S ribosomal protein L40 (Fragment) OS=Homo sapiens OX=9606 GN=UBA52 PE=1 SV=1
66	6118	tr|M0R1M6|M0R1M6_HUMAN	65.13	16	16	2.34E+05	2	2	8		12803	Ubiquitin-60S ribosomal protein L40 (Fragment) OS=Homo sapiens OX=9606 GN=UBA52 PE=1 SV=1
145	6245	P59666|DEF3_HUMAN	45.31	10	10	7.52E+04	1	1	1	Carbamidomethylation	10245	Neutrophil defensin 3 OS=Homo sapiens OX=9606 GN=DEFA3 PE=1 SV=1
145	6246	P59665|DEF1_HUMAN	45.31	10	10	7.52E+04	1	1	1	Carbamidomethylation	10201	Neutrophil defensin 1 OS=Homo sapiens OX=9606 GN=DEFA1 PE=1 SV=1
124	6309	tr|H0Y8D1|H0Y8D1_HUMAN	41.71	7	7	0.00E+00	1	1	3	Deamidation (NQ); Oxidation (M)	15422	Trypsin-1 (Fragment) OS=Homo sapiens OX=9606 GN=PRSS1 PE=1 SV=1
124	6310	P07477|TRY1_HUMAN	41.71	4	4	0.00E+00	1	1	3	Deamidation (NQ); Oxidation (M)	26558	Trypsin-1 OS=Homo sapiens OX=9606 GN=PRSS1 PE=1 SV=1
124	6312	tr|E7EQ64|E7EQ64_HUMAN	41.71	4	4	0.00E+00	1	1	3	Deamidation (NQ); Oxidation (M)	28123	Trypsin-1 OS=Homo sapiens OX=9606 GN=PRSS1 PE=1 SV=1
85	6444	P51991|ROA3_HUMAN	55.13	10	10	1.60E+05	3	3	6	Acetylation (Protein N-term); Oxidation (M)	39595	Heterogeneous nuclear ribonucleoprotein A3 OS=Homo sapiens OX=9606 GN=HNRNPA3 PE=1 SV=2
146	6668	Q99848|EBP2_HUMAN	44.88	3	3	0.00E+00	1	1	1		34852	Probable rRNA-processing protein EBP2 OS=Homo sapiens OX=9606 GN=EBNA1BP2 PE=1 SV=2
146	6669	tr|H7C2Q8|H7C2Q8_HUMAN	44.88	3	3	0.00E+00	1	1	1		40684	EBNA1 binding protein 2 isoform CRA_d OS=Homo sapiens OX=9606 GN=EBNA1BP2 PE=1 SV=1
77	7876	tr|A0A0A0MSX9|A0A0A0MSX9_HUMAN	39.95	1	1	4.42E+06	1	1	4		142288	Isoleucine--tRNA ligase cytoplasmic OS=Homo sapiens OX=9606 GN=IARS PE=1 SV=1
77	7877	P41252|SYIC_HUMAN	39.95	1	1	4.42E+06	1	1	4		144498	Isoleucine--tRNA ligase cytoplasmic OS=Homo sapiens OX=9606 GN=IARS PE=1 SV=2
153	9960	O00442|RTCA_HUMAN	37.12	2	2	9.97E+04	1	1	1		39337	RNA 3'-terminal phosphate cyclase OS=Homo sapiens OX=9606 GN=RTCA PE=1 SV=1
84	10750	Q5T280|CI114_HUMAN	95.14	11	11	8.68E+03	4	4	5		42009	Putative methyltransferase C9orf114 OS=Homo sapiens OX=9606 GN=SPOUT1 PE=1 SV=3
158	11293	O95450|ATS2_HUMAN	33.5	1	1	0.00E+00	1	1	1		134755	A disintegrin and metalloproteinase with thrombospondin motifs 2 OS=Homo sapiens OX=9606 GN=ADAMTS2 PE=2 SV=2
87	11486	tr|G3V2U4|G3V2U4_HUMAN	36.78	0	0	1.01E+06	1	1	6		290783	Protein unc-79 homolog OS=Homo sapiens OX=9606 GN=UNC79 PE=1 SV=1
87	11487	Q9P2D8|UNC79_HUMAN	36.78	0	0	1.01E+06	1	1	6		295325	Protein unc-79 homolog OS=Homo sapiens OX=9606 GN=UNC79 PE=2 SV=4
70	27446	Q6KB66|K2C80_HUMAN	110.3	10	10	1.45E+05	5	5	7		50525	Keratin type II cytoskeletal 80 OS=Homo sapiens OX=9606 GN=KRT80 PE=1 SV=2
71	27454	Q08554|DSC1_HUMAN	100.23	6	6	9.58E+04	5	5	7	Carbamidomethylation; Oxidation (M)	99987	Desmocollin-1 OS=Homo sapiens OX=9606 GN=DSC1 PE=1 SV=2
160	27469	P00338|LDHA_HUMAN	30.65	3	3	2.82E+04	1	1	1		36689	L-lactate dehydrogenase A chain OS=Homo sapiens OX=9606 GN=LDHA PE=1 SV=2
101	27477	Q08188|TGM3_HUMAN	57.59	5	5	0.00E+00	4	4	4		76632	Protein-glutamine gamma-glutamyltransferase E OS=Homo sapiens OX=9606 GN=TGM3 PE=1 SV=4
64	27493	Q13835|PKP1_HUMAN	113.99	7	7	1.40E+05	5	5	7		82861	Plakophilin-1 OS=Homo sapiens OX=9606 GN=PKP1 PE=1 SV=2
108	27505	P35321|SPR1A_HUMAN	67.62	18	18	1.98E+05	2	2	2	Carbamidomethylation	9877	Cornifin-A OS=Homo sapiens OX=9606 GN=SPRR1A PE=1 SV=2
108	27506	P22528|SPR1B_HUMAN	67.62	18	18	1.98E+05	2	2	2	Carbamidomethylation	9888	Cornifin-B OS=Homo sapiens OX=9606 GN=SPRR1B PE=1 SV=2
133	27557	P04083|ANXA1_HUMAN	39.28	3	3	0.00E+00	1	1	2		38714	Annexin A1 OS=Homo sapiens OX=9606 GN=ANXA1 PE=1 SV=2
105	27573	tr|A0A0A0MSI0|A0A0A0MSI0_HUMAN	38.95	10	10	1.10E+05	2	2	3		18976	Peroxiredoxin-1 (Fragment) OS=Homo sapiens OX=9606 GN=PRDX1 PE=1 SV=1
105	27574	Q06830|PRDX1_HUMAN	38.95	9	9	1.10E+05	2	2	3		22110	Peroxiredoxin-1 OS=Homo sapiens OX=9606 GN=PRDX1 PE=1 SV=1
139	27622	Q6ZVX7|FBX50_HUMAN	50.52	4	4	4.13E+04	1	1	1		30847	F-box only protein 50 OS=Homo sapiens OX=9606 GN=NCCRP1 PE=1 SV=1
131	27753	tr|B4DJF2|B4DJF2_HUMAN	35.81	9	9	2.86E+04	1	1	1		10949	14-3-3 protein epsilon OS=Homo sapiens OX=9606 GN=YWHAE PE=1 SV=1
131	27755	P61981|1433G_HUMAN	35.81	3	3	2.86E+04	1	1	1		28303	14-3-3 protein gamma OS=Homo sapiens OX=9606 GN=YWHAG PE=1 SV=2
88	27979	tr|G5E9W9|G5E9W9_HUMAN	73.67	8	8	3.66E+04	3	3	3		39033	GTPase IMAP family member 4 OS=Homo sapiens OX=9606 GN=GIMAP4 PE=1 SV=1
149	29003	P48426|PI42A_HUMAN	40.45	3	3	1.91E+04	1	1	1		46225	Phosphatidylinositol 5-phosphate 4-kinase type-2 alpha OS=Homo sapiens OX=9606 GN=PIP4K2A PE=1 SV=2
104	29266	P42166|LAP2A_HUMAN	56.34	2	2	4.09E+04	1	1	2		75492	Lamina-associated polypeptide 2 isoform alpha OS=Homo sapiens OX=9606 GN=TMPO PE=1 SV=2
92	29373	tr|D6R9P3|D6R9P3_HUMAN	92.11	8	8	0.00E+00	2	1	3	Carbamidomethylation	30303	Heterogeneous nuclear ribonucleoprotein A/B OS=Homo sapiens OX=9606 GN=HNRNPAB PE=1 SV=1
92	29374	tr|D6RD18|D6RD18_HUMAN	92.11	8	8	0.00E+00	2	1	3	Carbamidomethylation	30474	Heterogeneous nuclear ribonucleoprotein A/B OS=Homo sapiens OX=9606 GN=HNRNPAB PE=1 SV=1
92	29375	tr|D6RBZ0|D6RBZ0_HUMAN	92.11	7	7	0.00E+00	2	1	3	Carbamidomethylation	35682	Heterogeneous nuclear ribonucleoprotein A/B OS=Homo sapiens OX=9606 GN=HNRNPAB PE=1 SV=1
60	38340	Q9Y295|DRG1_HUMAN	89.87	11	11	5.17E+05	4	4	10	Oxidation (M)	40542	Developmentally-regulated GTP-binding protein 1 OS=Homo sapiens OX=9606 GN=DRG1 PE=1 SV=1
72	38747	tr|C9JNI1|C9JNI1_HUMAN	93.21	18	18	3.47E+05	4	4	7		25234	GTP-binding protein 10 (Fragment) OS=Homo sapiens OX=9606 GN=GTPBP10 PE=1 SV=1
72	38748	A4D1E9|GTPBA_HUMAN	93.21	11	11	3.47E+05	4	4	7		42933	GTP-binding protein 10 OS=Homo sapiens OX=9606 GN=GTPBP10 PE=1 SV=1
78	43890	O60832|DKC1_HUMAN	72.35	5	5	1.36E+05	3	3	4		57674	H/ACA ribonucleoprotein complex subunit DKC1 OS=Homo sapiens OX=9606 GN=DKC1 PE=1 SV=3
78	43894	tr|C9IYT0|C9IYT0_HUMAN	72.35	10	10	1.36E+05	3	3	4		29722	H/ACA ribonucleoprotein complex subunit DKC1 (Fragment) OS=Homo sapiens OX=9606 GN=DKC1 PE=1 SV=8
78	43895	tr|H7C0M1|H7C0M1_HUMAN	72.35	12	12	1.36E+05	3	3	4		25841	H/ACA ribonucleoprotein complex subunit DKC1 (Fragment) OS=Homo sapiens OX=9606 GN=DKC1 PE=1 SV=1
90	43973	Q86YS3|RFIP4_HUMAN	38.24	2	2	3.45E+05	1	1	5	Deamidation (NQ)	71928	Rab11 family-interacting protein 4 OS=Homo sapiens OX=9606 GN=RAB11FIP4 PE=1 SV=1
150	47696	Q15029|U5S1_HUMAN	40.89	1	1	0.00E+00	1	1	1		109436	116 kDa U5 small nuclear ribonucleoprotein component OS=Homo sapiens OX=9606 GN=EFTUD2 PE=1 SV=1
122	47777	Q9NZT1|CALL5_HUMAN	30.4	10	10	2.00E+05	1	1	1	Acetylation (Protein N-term)	15893	Calmodulin-like protein 5 OS=Homo sapiens OX=9606 GN=CALML5 PE=1 SV=2
131	53051	P62258|1433E_HUMAN	35.81	3	3	2.86E+04	1	1	1		29174	14-3-3 protein epsilon OS=Homo sapiens OX=9606 GN=YWHAE PE=1 SV=1
143	53069	Q9UQ80|PA2G4_HUMAN	48.47	2	2	0.00E+00	1	1	1		43787	Proliferation-associated protein 2G4 OS=Homo sapiens OX=9606 GN=PA2G4 PE=1 SV=3
155	53124	P60174|TPIS_HUMAN	35.59	4	4	0.00E+00	1	1	1		30791	Triosephosphate isomerase OS=Homo sapiens OX=9606 GN=TPI1 PE=1 SV=3
131	53145	P63104|1433Z_HUMAN	35.81	3	3	2.86E+04	1	1	1		27745	14-3-3 protein zeta/delta OS=Homo sapiens OX=9606 GN=YWHAZ PE=1 SV=1
131	53156	Q04917|1433F_HUMAN	35.81	3	3	2.86E+04	1	1	1		28219	14-3-3 protein eta OS=Homo sapiens OX=9606 GN=YWHAH PE=1 SV=4
131	53217	tr|E7EX29|E7EX29_HUMAN	35.81	3	3	2.86E+04	1	1	1		28037	14-3-3 protein zeta/delta (Fragment) OS=Homo sapiens OX=9606 GN=YWHAZ PE=1 SV=1
131	53225	P27348|1433T_HUMAN	35.81	3	3	2.86E+04	1	1	1		27764	14-3-3 protein theta OS=Homo sapiens OX=9606 GN=YWHAQ PE=1 SV=1
131	53266	P31946|1433B_HUMAN	35.81	3	3	2.86E+04	1	1	1		28082	14-3-3 protein beta/alpha OS=Homo sapiens OX=9606 GN=YWHAB PE=1 SV=3
131	53463	P31947|1433S_HUMAN	35.81	3	3	2.86E+04	1	1	1		27774	14-3-3 protein sigma OS=Homo sapiens OX=9606 GN=SFN PE=1 SV=1
131	53480	tr|E7ESK7|E7ESK7_HUMAN	35.81	6	6	2.86E+04	1	1	1		15697	14-3-3 protein zeta/delta (Fragment) OS=Homo sapiens OX=9606 GN=YWHAZ PE=1 SV=1
59	53546	Q14103|HNRPD_HUMAN	101.87	16	16	6.67E+05	5	4	10	Carbamidomethylation; Deamidation (NQ)	38434	Heterogeneous nuclear ribonucleoprotein D0 OS=Homo sapiens OX=9606 GN=HNRNPD PE=1 SV=1
131	53644	tr|A2IDB2|A2IDB2_HUMAN	35.81	5	5	2.86E+04	1	1	1		18675	14-3-3 protein eta (Fragment) OS=Homo sapiens OX=9606 GN=YWHAH PE=1 SV=1
133	53651	tr|Q5T3N1|Q5T3N1_HUMAN	39.28	5	5	0.00E+00	1	1	2		22755	Annexin (Fragment) OS=Homo sapiens OX=9606 GN=ANXA1 PE=1 SV=1
131	53662	tr|E9PG15|E9PG15_HUMAN	35.81	5	5	2.86E+04	1	1	1		17048	14-3-3 protein theta (Fragment) OS=Homo sapiens OX=9606 GN=YWHAQ PE=1 SV=1
143	53689	tr|F8VR77|F8VR77_HUMAN	48.47	3	3	0.00E+00	1	1	1		31467	Proliferation-associated protein 2G4 OS=Homo sapiens OX=9606 GN=PA2G4 PE=1 SV=1
104	53704	tr|G5E972|G5E972_HUMAN	56.34	3	3	4.09E+04	1	1	2		46307	Lamina-associated polypeptide 2 isoforms beta/gamma OS=Homo sapiens OX=9606 GN=TMPO PE=1 SV=1
104	53705	P42167|LAP2B_HUMAN	56.34	3	3	4.09E+04	1	1	2		50670	Lamina-associated polypeptide 2 isoforms beta/gamma OS=Homo sapiens OX=9606 GN=TMPO PE=1 SV=2
59	53902	tr|D6RAF8|D6RAF8_HUMAN	101.87	26	26	6.67E+05	5	4	10	Carbamidomethylation; Deamidation (NQ)	23076	Heterogeneous nuclear ribonucleoprotein D0 (Fragment) OS=Homo sapiens OX=9606 GN=HNRNPD PE=1 SV=1
131	53995	tr|E9PD24|E9PD24_HUMAN	35.81	9	9	2.86E+04	1	1	1		10612	14-3-3 protein zeta/delta (Fragment) OS=Homo sapiens OX=9606 GN=YWHAZ PE=1 SV=1
131	53999	tr|E7EVZ2|E7EVZ2_HUMAN	35.81	8	8	2.86E+04	1	1	1		11270	14-3-3 protein zeta/delta (Fragment) OS=Homo sapiens OX=9606 GN=YWHAZ PE=1 SV=1
56	54006	Q00577|PURA_HUMAN	109.55	14	14	1.08E+06	5	5	9		34911	Transcriptional activator protein Pur-alpha OS=Homo sapiens OX=9606 GN=PURA PE=1 SV=2
131	54232	tr|I3L3T1|I3L3T1_HUMAN	35.81	7	7	2.86E+04	1	1	1		12675	14-3-3 protein epsilon OS=Homo sapiens OX=9606 GN=YWHAE PE=1 SV=1
131	54261	tr|Q4VY20|Q4VY20_HUMAN	35.81	11	11	2.86E+04	1	1	1		8428	14-3-3 protein beta/alpha (Fragment) OS=Homo sapiens OX=9606 GN=YWHAB PE=1 SV=1
131	54263	tr|E5RIR4|E5RIR4_HUMAN	35.81	11	11	2.86E+04	1	1	1		8434	14-3-3 protein zeta/delta (Fragment) OS=Homo sapiens OX=9606 GN=YWHAZ PE=1 SV=1
131	54265	tr|Q4VY19|Q4VY19_HUMAN	35.81	8	8	2.86E+04	1	1	1		11549	14-3-3 protein beta/alpha (Fragment) OS=Homo sapiens OX=9606 GN=YWHAB PE=1 SV=1
131	54273	tr|A0A0J9YWE8|A0A0J9YWE8_HUMAN	35.81	5	5	2.86E+04	1	1	1		17410	14-3-3 protein beta/alpha OS=Homo sapiens OX=9606 GN=YWHAB PE=1 SV=1
118	54448	P62995|TRA2B_HUMAN	49.34	6	6	7.26E+04	2	2	2		33666	Transformer-2 protein homolog beta OS=Homo sapiens OX=9606 GN=TRA2B PE=1 SV=1
131	54682	tr|K7EIT4|K7EIT4_HUMAN	35.81	7	7	2.86E+04	1	1	1		12711	14-3-3 protein epsilon (Fragment) OS=Homo sapiens OX=9606 GN=YWHAE PE=1 SV=1
131	54693	tr|E5RGE1|E5RGE1_HUMAN	35.81	16	16	2.86E+04	1	1	1		5763	14-3-3 protein zeta/delta (Fragment) OS=Homo sapiens OX=9606 GN=YWHAZ PE=1 SV=8
143	54719	tr|F8W0A3|F8W0A3_HUMAN	48.47	4	4	0.00E+00	1	1	1		20224	Proliferation-associated protein 2G4 (Fragment) OS=Homo sapiens OX=9606 GN=PA2G4 PE=1 SV=1
104	54895	tr|H0YJH7|H0YJH7_HUMAN	56.34	5	5	4.09E+04	1	1	2		26866	Lamina-associated polypeptide 2 isoforms beta/gamma (Fragment) OS=Homo sapiens OX=9606 GN=TMPO PE=1 SV=1
143	55011	tr|H0YIN7|H0YIN7_HUMAN	48.47	5	5	0.00E+00	1	1	1		17279	Uncharacterized protein (Fragment) OS=Homo sapiens OX=9606 PE=1 SV=2
92	55044	Q99729|ROAA_HUMAN	92.11	7	7	0.00E+00	2	1	3	Carbamidomethylation	36225	Heterogeneous nuclear ribonucleoprotein A/B OS=Homo sapiens OX=9606 GN=HNRNPAB PE=1 SV=2
131	55929	tr|A0A0J9YWZ2|A0A0J9YWZ2_HUMAN	35.81	10	10	2.86E+04	1	1	1		9464	14-3-3 protein beta/alpha (Fragment) OS=Homo sapiens OX=9606 GN=YWHAB PE=1 SV=1
118	56441	tr|H7C2L4|H7C2L4_HUMAN	49.34	9	9	7.26E+04	1	1	1		12667	Transformer-2 protein homolog beta (Fragment) OS=Homo sapiens OX=9606 GN=TRA2B PE=1 SV=1
128	57312	tr|A0A140T975|A0A140T975_HUMAN	46.22	3	3	0.00E+00	1	1	1		34321	HLA class I histocompatibility antigen A-3 alpha chain OS=Homo sapiens OX=9606 GN=HLA-A PE=1 SV=1
128	57313	tr|A0A140T933|A0A140T933_HUMAN	46.22	5	5	0.00E+00	2	2	2		34276	HLA class I histocompatibility antigen A-3 alpha chain (Fragment) OS=Homo sapiens OX=9606 GN=HLA-A PE=1 SV=1
128	57314	tr|A0A140T941|A0A140T941_HUMAN	46.22	3	3	0.00E+00	1	1	1		34146	HLA class I histocompatibility antigen A-3 alpha chain OS=Homo sapiens OX=9606 GN=HLA-A PE=1 SV=1
128	57316	tr|A0A1W2PQS8|A0A1W2PQS8_HUMAN	46.22	3	3	0.00E+00	1	1	1		36738	HLA class I histocompatibility antigen A-3 alpha chain OS=Homo sapiens OX=9606 GN=HLA-A PE=1 SV=1
128	57318	tr|A0A1W2PS39|A0A1W2PS39_HUMAN	46.22	3	3	0.00E+00	1	1	1		38470	HLA class I histocompatibility antigen A-3 alpha chain OS=Homo sapiens OX=9606 GN=HLA-A PE=1 SV=1
128	57319	tr|A0A1W2PPQ2|A0A1W2PPQ2_HUMAN	46.22	5	5	0.00E+00	2	2	2		38514	HLA class I histocompatibility antigen A-3 alpha chain OS=Homo sapiens OX=9606 GN=HLA-A PE=1 SV=1
128	57320	tr|A0A1W2PRT9|A0A1W2PRT9_HUMAN	46.22	4	4	0.00E+00	2	2	2		40423	HLA class I histocompatibility antigen A-3 alpha chain OS=Homo sapiens OX=9606 GN=HLA-A PE=1 SV=1
128	57321	P10314|1A32_HUMAN	46.22	2	2	0.00E+00	1	1	1		41048	HLA class I histocompatibility antigen A-32 alpha chain OS=Homo sapiens OX=9606 GN=HLA-A PE=1 SV=2
128	57322	tr|A0A140T9X5|A0A140T9X5_HUMAN	46.22	4	4	0.00E+00	2	2	2		41437	HLA class I histocompatibility antigen A-3 alpha chain (Fragment) OS=Homo sapiens OX=9606 GN=HLA-A PE=1 SV=1
128	57323	tr|A0A140T913|A0A140T913_HUMAN	46.22	4	4	0.00E+00	2	2	2		41449	HLA class I histocompatibility antigen A-3 alpha chain OS=Homo sapiens OX=9606 GN=HLA-A PE=1 SV=1
143	57732	tr|F8VZ69|F8VZ69_HUMAN	48.47	12	12	0.00E+00	1	1	1		7216	Proliferation-associated protein 2G4 (Fragment) OS=Homo sapiens OX=9606 GN=PA2G4 PE=1 SV=8
159	58736	tr|A0A087X188|A0A087X188_HUMAN	31.42	2	2	6.08E+04	1	1	1		65024	Bridging integrator 2 OS=Homo sapiens OX=9606 GN=BIN2 PE=1 SV=1
126	59331	tr|A0A3B3IUA7|A0A3B3IUA7_HUMAN	46.17	3	3	2.02E+04	1	1	1		51074	E3 ubiquitin/ISG15 ligase TRIM25 OS=Homo sapiens OX=9606 GN=TRIM25 PE=1 SV=1
126	59332	Q14258|TRI25_HUMAN	46.17	3	3	2.02E+04	2	2	2		70974	E3 ubiquitin/ISG15 ligase TRIM25 OS=Homo sapiens OX=9606 GN=TRIM25 PE=1 SV=2
96	99945	P01040|CYTA_HUMAN	63.65	28	28	1.44E+05	3	3	3		11006	Cystatin-A OS=Homo sapiens OX=9606 GN=CSTA PE=1 SV=1
96	99946	tr|C9J0E4|C9J0E4_HUMAN	63.65	43	43	1.44E+05	3	3	3		7086	Cystatin-A OS=Homo sapiens OX=9606 GN=CSTA PE=1 SV=1
125	99978	tr|A0A0G2JMB2|A0A0G2JMB2_HUMAN	43.13	5	5	5.93E+04	2	2	2		36508	Immunoglobulin heavy constant alpha 2 (Fragment) OS=Homo sapiens OX=9606 GN=IGHA2 PE=1 SV=1
125	99979	P01877|IGHA2_HUMAN	43.13	5	5	5.93E+04	2	2	2		36591	Immunoglobulin heavy constant alpha 2 OS=Homo sapiens OX=9606 GN=IGHA2 PE=1 SV=4
125	99980	tr|A0A286YEY5|A0A286YEY5_HUMAN	43.13	4	4	5.93E+04	2	2	2		42334	Immunoglobulin heavy constant alpha 2 (Fragment) OS=Homo sapiens OX=9606 GN=IGHA2 PE=1 SV=1
81	99984	P25311|ZA2G_HUMAN	50.04	3	3	1.61E+05	1	1	4		34259	Zinc-alpha-2-glycoprotein OS=Homo sapiens OX=9606 GN=AZGP1 PE=1 SV=2
125	100004	P01876|IGHA1_HUMAN	43.13	5	5	5.93E+04	2	2	2		37655	Immunoglobulin heavy constant alpha 1 OS=Homo sapiens OX=9606 GN=IGHA1 PE=1 SV=2
125	100005	tr|A0A286YEY1|A0A286YEY1_HUMAN	43.13	4	4	5.93E+04	2	2	2		42849	Immunoglobulin heavy constant alpha 1 (Fragment) OS=Homo sapiens OX=9606 GN=IGHA1 PE=1 SV=1
103	100011	O00222|GRM8_HUMAN	50.94	2	2	0.00E+00	2	2	3	Carbamidomethylation	101740	Metabotropic glutamate receptor 8 OS=Homo sapiens OX=9606 GN=GRM8 PE=1 SV=2
86	110406	tr|A0A0A0MS07|A0A0A0MS07_HUMAN	67.39	9	9	9.58E+04	3	3	6	Oxidation (M)	31983	Immunoglobulin heavy constant gamma 1 (Fragment) OS=Homo sapiens OX=9606 GN=IGHG1 PE=1 SV=1
86	110407	P01857|IGHG1_HUMAN	67.39	8	8	9.58E+04	3	3	6	Oxidation (M)	36106	Immunoglobulin heavy constant gamma 1 OS=Homo sapiens OX=9606 GN=IGHG1 PE=1 SV=1
86	110408	tr|A0A0A0MS08|A0A0A0MS08_HUMAN	67.39	7	7	9.58E+04	3	3	6	Oxidation (M)	43912	Immunoglobulin heavy constant gamma 1 (Fragment) OS=Homo sapiens OX=9606 GN=IGHG1 PE=1 SV=1
141	110413	P05089|ARGI1_HUMAN	47.96	3	3	9.54E+04	1	1	1		34735	Arginase-1 OS=Homo sapiens OX=9606 GN=ARG1 PE=1 SV=2
113	110460	tr|B1AN99|B1AN99_HUMAN	48.21	7	7	7.93E+04	1	1	2		19288	Trypsin-3 (Fragment) OS=Homo sapiens OX=9606 GN=PRSS3 PE=1 SV=8
113	110461	P35030|TRY3_HUMAN	48.21	4	4	7.93E+04	1	1	2		32529	Trypsin-3 OS=Homo sapiens OX=9606 GN=PRSS3 PE=1 SV=2
154	110466	P0DOY3|IGLC3_HUMAN	35.72	9	9	0.00E+00	1	1	1		11266	Immunoglobulin lambda constant 3 OS=Homo sapiens OX=9606 GN=IGLC3 PE=1 SV=1
154	110467	P0DOY2|IGLC2_HUMAN	35.72	9	9	0.00E+00	1	1	1		11294	Immunoglobulin lambda constant 2 OS=Homo sapiens OX=9606 GN=IGLC2 PE=1 SV=1
148	121184	P47929|LEG7_HUMAN	40.95	8	8	0.00E+00	1	1	1		15075	Galectin-7 OS=Homo sapiens OX=9606 GN=LGALS7 PE=1 SV=2
114	121271	tr|C9JE02|C9JE02_HUMAN	39.86	5	5	2.46E+04	1	1	2		17947	Isoamyl acetate-hydrolyzing esterase 1 homolog OS=Homo sapiens OX=9606 GN=IAH1 PE=1 SV=1
114	121272	tr|H7C5G1|H7C5G1_HUMAN	39.86	4	4	2.46E+04	1	1	2		25205	Isoamyl acetate-hydrolyzing esterase 1 homolog (Fragment) OS=Homo sapiens OX=9606 GN=IAH1 PE=1 SV=1
114	121273	Q2TAA2|IAH1_HUMAN	39.86	3	3	2.46E+04	1	1	2		27599	Isoamyl acetate-hydrolyzing esterase 1 homolog OS=Homo sapiens OX=9606 GN=IAH1 PE=1 SV=1
75	121313	Q9NWT1|PK1IP_HUMAN	77.73	9	9	1.81E+05	4	4	5		43964	p21-activated protein kinase-interacting protein 1 OS=Homo sapiens OX=9606 GN=PAK1IP1 PE=1 SV=2
63	123710	tr|A0A0A6YYJ8|A0A0A6YYJ8_HUMAN	101.67	9	9	1.16E+05	4	4	8		54224	Putative RNA-binding protein Luc7-like 2 OS=Homo sapiens OX=9606 GN=LUC7L2 PE=4 SV=1
63	136937	Q9Y383|LC7L2_HUMAN	101.67	10	10	1.16E+05	4	4	8		46514	Putative RNA-binding protein Luc7-like 2 OS=Homo sapiens OX=9606 GN=LUC7L2 PE=1 SV=2
128	138116	tr|A0A140T9Z6|A0A140T9Z6_HUMAN	46.22	3	3	0.00E+00	1	1	1		38449	HLA class I histocompatibility antigen A-3 alpha chain OS=Homo sapiens OX=9606 GN=HLA-A PE=1 SV=1
152	151025	Q53QZ3|RHG15_HUMAN	37.01	2	2	0.00E+00	1	1	1		54545	Rho GTPase-activating protein 15 OS=Homo sapiens OX=9606 GN=ARHGAP15 PE=1 SV=2
128	166825	tr|Q5SRN7|Q5SRN7_HUMAN	46.22	5	5	0.00E+00	2	2	2		34211	HLA class I histocompatibility antigen A-3 alpha chain OS=Homo sapiens OX=9606 GN=HLA-A PE=1 SV=2
128	166826	tr|A0A140T955|A0A140T955_HUMAN	46.22	5	5	0.00E+00	2	2	2		34288	HLA class I histocompatibility antigen A-3 alpha chain OS=Homo sapiens OX=9606 GN=HLA-A PE=1 SV=1
128	166827	tr|A0A1W2PS24|A0A1W2PS24_HUMAN	46.22	5	5	0.00E+00	2	2	2		36785	HLA class I histocompatibility antigen A-3 alpha chain OS=Homo sapiens OX=9606 GN=HLA-A PE=1 SV=1
128	166829	P30459|1A74_HUMAN	46.22	4	4	0.00E+00	2	2	2		40891	HLA class I histocompatibility antigen A-74 alpha chain OS=Homo sapiens OX=9606 GN=HLA-A PE=1 SV=1
128	166830	tr|A0A140T9I0|A0A140T9I0_HUMAN	46.22	4	4	0.00E+00	2	2	2		40910	HLA class I histocompatibility antigen A-3 alpha chain (Fragment) OS=Homo sapiens OX=9606 GN=HLA-A PE=1 SV=1
128	166831	P04439|1A03_HUMAN	46.22	4	4	0.00E+00	2	2	2		40841	HLA class I histocompatibility antigen A-3 alpha chain OS=Homo sapiens OX=9606 GN=HLA-A PE=1 SV=2
128	166832	P01892|1A02_HUMAN	46.22	4	4	0.00E+00	2	2	2		40922	HLA class I histocompatibility antigen A-2 alpha chain OS=Homo sapiens OX=9606 GN=HLA-A PE=1 SV=1
128	166833	P16189|1A31_HUMAN	46.22	4	4	0.00E+00	2	2	2		41004	HLA class I histocompatibility antigen A-31 alpha chain OS=Homo sapiens OX=9606 GN=HLA-A PE=1 SV=2
128	166834	tr|Q5SRN5|Q5SRN5_HUMAN	46.22	4	4	0.00E+00	2	2	2		41368	HLA class I histocompatibility antigen A-3 alpha chain OS=Homo sapiens OX=9606 GN=HLA-A PE=1 SV=2
140	166862	tr|A0A140TA02|A0A140TA02_HUMAN	51.66	4	4	1.63E+05	1	1	1		25660	HLA class I histocompatibility antigen B-46 alpha chain OS=Homo sapiens OX=9606 GN=HLA-B PE=1 SV=1
140	166863	tr|A0A140T9T1|A0A140T9T1_HUMAN	51.66	3	3	1.63E+05	1	1	1		29764	HLA class I histocompatibility antigen Cw-6 alpha chain (Fragment) OS=Homo sapiens OX=9606 GN=HLA-C PE=1 SV=1
140	166868	tr|A0A140T9U8|A0A140T9U8_HUMAN	51.66	2	2	1.63E+05	1	1	1		44216	HLA class I histocompatibility antigen Cw-6 alpha chain OS=Homo sapiens OX=9606 GN=HLA-C PE=1 SV=1
128	166872	tr|A0A140T8W8|A0A140T8W8_HUMAN	46.22	3	3	0.00E+00	1	1	1		34426	HLA class I histocompatibility antigen A-3 alpha chain OS=Homo sapiens OX=9606 GN=HLA-A PE=1 SV=1
128	166873	tr|A0A1W2PR61|A0A1W2PR61_HUMAN	46.22	3	3	0.00E+00	1	1	1		37018	HLA class I histocompatibility antigen A-3 alpha chain OS=Homo sapiens OX=9606 GN=HLA-A PE=1 SV=1
128	166874	tr|Q9GJ45|Q9GJ45_HUMAN	46.22	3	3	0.00E+00	1	1	1		37012	HLA class I histocompatibility antigen A-3 alpha chain OS=Homo sapiens OX=9606 GN=HLA-A PE=1 SV=1
128	166875	tr|A0A1W2PPF8|A0A1W2PPF8_HUMAN	46.22	3	3	0.00E+00	1	1	1		38543	HLA class I histocompatibility antigen A-3 alpha chain OS=Homo sapiens OX=9606 GN=HLA-A PE=1 SV=1
128	166877	tr|B0UXQ0|B0UXQ0_HUMAN	46.22	2	2	0.00E+00	1	1	1		40841	HLA class I histocompatibility antigen A-3 alpha chain OS=Homo sapiens OX=9606 GN=HLA-A PE=1 SV=1
128	166878	P18462|1A25_HUMAN	46.22	2	2	0.00E+00	1	1	1		41218	HLA class I histocompatibility antigen A-25 alpha chain OS=Homo sapiens OX=9606 GN=HLA-A PE=1 SV=1
128	166879	P05534|1A24_HUMAN	46.22	2	2	0.00E+00	1	1	1		40689	HLA class I histocompatibility antigen A-24 alpha chain OS=Homo sapiens OX=9606 GN=HLA-A PE=1 SV=2
128	166880	P30447|1A23_HUMAN	46.22	2	2	0.00E+00	1	1	1		40733	HLA class I histocompatibility antigen A-23 alpha chain OS=Homo sapiens OX=9606 GN=HLA-A PE=1 SV=1
128	166881	tr|A0A140T8Y4|A0A140T8Y4_HUMAN	46.22	2	2	0.00E+00	1	1	1		41621	HLA class I histocompatibility antigen A-3 alpha chain OS=Homo sapiens OX=9606 GN=HLA-A PE=1 SV=1
128	166882	tr|A0A0G2JPD3|A0A0G2JPD3_HUMAN	46.22	2	2	0.00E+00	1	1	1		44426	HLA class I histocompatibility antigen A-3 alpha chain OS=Homo sapiens OX=9606 GN=HLA-A PE=1 SV=1
72	201228	tr|C9J8R7|C9J8R7_HUMAN	93.21	20	20	3.47E+05	4	4	7		22475	GTP-binding protein 10 (Fragment) OS=Homo sapiens OX=9606 GN=GTPBP10 PE=1 SV=1
93	201230	tr|G3V150|G3V150_HUMAN	69.95	6	6	8.70E+04	2	2	4		34963	Galactosylgalactosylxylosylprotein 3-beta-glucuronosyltransferase OS=Homo sapiens OX=9606 GN=B3GAT3 PE=1 SV=1
93	201231	O94766|B3GA3_HUMAN	69.95	6	6	8.70E+04	2	2	4		37122	Galactosylgalactosylxylosylprotein 3-beta-glucuronosyltransferase 3 OS=Homo sapiens OX=9606 GN=B3GAT3 PE=1 SV=2
111	201237	tr|H0Y723|H0Y723_HUMAN	73.54	14	14	0.00E+00	2	2	2	Acetylation (Protein N-term)	16072	DNA-directed RNA polymerases I and III subunit RPAC1 (Fragment) OS=Homo sapiens OX=9606 GN=POLR1C PE=1 SV=1
111	201238	tr|A0A2R8Y8D6|A0A2R8Y8D6_HUMAN	73.54	13	13	0.00E+00	2	2	2	Acetylation (Protein N-term)	17464	DNA-directed RNA polymerases I and III subunit RPAC1 OS=Homo sapiens OX=9606 GN=POLR1C PE=1 SV=1
111	201239	tr|E7EQB9|E7EQB9_HUMAN	73.54	6	6	0.00E+00	2	2	2	Acetylation (Protein N-term)	33840	DNA-directed RNA polymerases I and III subunit RPAC1 OS=Homo sapiens OX=9606 GN=POLR1C PE=1 SV=1
111	201240	tr|A0A2R8YEZ4|A0A2R8YEZ4_HUMAN	73.54	6	6	0.00E+00	2	2	2	Acetylation (Protein N-term)	34959	DNA-directed RNA polymerases I and III subunit RPAC1 OS=Homo sapiens OX=9606 GN=POLR1C PE=1 SV=1
111	201241	tr|A0A2R8Y5D3|A0A2R8Y5D3_HUMAN	73.54	6	6	0.00E+00	2	2	2	Acetylation (Protein N-term)	38832	DNA-directed RNA polymerases I and III subunit RPAC1 OS=Homo sapiens OX=9606 GN=POLR1C PE=1 SV=1
111	201242	O15160|RPAC1_HUMAN	73.54	5	5	0.00E+00	2	2	2	Acetylation (Protein N-term)	39250	DNA-directed RNA polymerases I and III subunit RPAC1 OS=Homo sapiens OX=9606 GN=POLR1C PE=1 SV=1
140	201251	Q07000|1C15_HUMAN	51.66	2	2	1.63E+05	1	1	1		40863	HLA class I histocompatibility antigen Cw-15 alpha chain OS=Homo sapiens OX=9606 GN=HLA-C PE=1 SV=1
152	201257	tr|H7BZM0|H7BZM0_HUMAN	37.01	18	18	0.00E+00	1	1	1		6182	Rho GTPase-activating protein 15 (Fragment) OS=Homo sapiens OX=9606 GN=ARHGAP15 PE=1 SV=1
